# Supplementary material for: Cardiovascular magnetic resonance phase contrast imaging
Source: J Cardiovasc Magn Reson. 2015 Aug 9;17(1):71. doi: 10.1186/s12968-015-0172-7 (PMC4529988; doi:10.1186/s12968-015-0172-7)
Supplement: Additional file 1: — Aortic Stenosis. A. SSFP cine in the LVOT plane demonstrates the turbulent jet of aortic stenosis. B. Small field of view cine shows a bicuspid aortic valve en face with calcification. C. PC-CMR acquisition at VENC setting of 250 cm/s shows aliasing that is eliminated by increasing the VENC setting to 450 cm/s, D. (ZIP 1337 kb) [file 12968_2015_172_MOESM1_ESM.zip]

Archive with 4 entries (4 files):
- Supplement 1A - LVOT SSFP Cine AS.avi
- Supplement 1B - AoV SmallFOV Cine.avi
- Supplement 1C - AS PC CMR Venc 250.avi
- Supplement 1D - AS PC CMR Venc 450.avi
